# Supplementary material for: Developmental Genetic Basis of Hoxd9 Homeobox Domain Deletion in Pampus argenteus Pelvic Fin Deficiency
Source: Int J Mol Sci. 2023 Jul 21;24(14):11769. doi: 10.3390/ijms241411769 (PMC10380636; doi:10.3390/ijms241411769)
Supplement: Supplementary file 1 [file ijms-24-11769-s001.zip]

Archive with 1 entries (1 files):
- ijms-2453004-supplementary.pdf
